# Supplementary material for: Differential Response of Phenol Metabolism Associated with Antioxidative Network in Elicited Grapevine Suspension Cultured Cells under Saline Conditions
Source: Antioxidants (Basel). 2022 Feb 15;11(2):388. doi: 10.3390/antiox11020388 (PMC8869233; doi:10.3390/antiox11020388)
Supplement: Supplementary file 1 [file antioxidants-11-00388-s001.zip]

Archive with 1 entries (1 files):
- antioxidants-1574370-supplementary.xlsx
