# Supplementary material for: Differential Response of Phenol Metabolism Associated with Antioxidative Network in Elicited Grapevine Suspension Cultured Cells under Saline Conditions
Source: Antioxidants (Basel). 2022 Feb 15;11(2):388. doi: 10.3390/antiox11020388 (PMC8869233; doi:10.3390/antiox11020388)
Supplement: Supplementary file 1 [file antioxidants-11-00388-s001.zip › antioxidants-1574370-supplementary.xlsx]

## Sheet: Table S1
Supplementary Table S1. List of gene-specific primers designed using Oligoanalyzer 3.1 sofware for real Time RT-PCR.
Gene	Acession number	Primer pair	Size (pb)
abbreviation		(5'-forward-3'/5'-reverse-3')
Cyt-APX	NM_001281059.1	F: 5’à3’: GGCTATTGGAACCGATCAAGGAGC	138
		R: 5´à3´: GTTCAGATTTGTCCTGTCTCCCAG
CAT1	XM_003631877.3	F: 5’à3’: CGAGGTTTTGCTGTGAAGTTCT	135
		R: 5´à3´: GGACTTCGGATTGGGTTTGAAAGC
CHS1	EC996578	F: 5’à3’: GTCCCAGGGTTGATTTCCAA	157
		R: 5´à3´: TCTCTTCCTTCAGACCCAGTT
CHS2	EC996527	F: 5’à3’: TTTGGGCATCAAGGACTGGA	100
		R: 5´à3´: CTCGGGCTTTAGGGCTAAT
GST1	XM_002275302.2	F: 5’à3’: CGACTTGCTAATTCACCACAATCC	112
		R: 5´à3´: CCAGTGCTCATCAATGTATTCAAGG
PAL1	EC987386	F: 5’à3’: CCGAACCGAATCAAGGACTG	183
		R: 5´à3´: GTTCCAGCCACTGAGACAAT
PPO1	KT381013.1	F: 5’à3’: CGACTGCTAAGCTATTCTTTGGTG	153
		R: 5´à3´: CAGTATAGAAGTTTCCCATGTCC
PRX4	XM_002269882.4	F: 5’à3’: GTGCCCTGGTGTAGTCTCCTGT	117
		R: 5´à3´: GCTGTTTTGGAATCTCTCCTTC
SOD	KP271926.1	F: 5’à3’: GGGGTTTCGCAGTCCGTTCGTGG	129
		R: 5´à3´: GGTCTGGTGGTGCTTCTGGTGGTGG
STS1	DQ366301	F: 5’à3’: CGAAGCAACTAGGCATGTGT	134
		R: 5´à3´: CTCCCCAATCCAATCCTTCA

## Sheet: Table S2
Supplementary Table S2. Correlations between cell growth, ROS and phenol metabolism parameters in Monastrell suspension cell cultures.
Values are Pearson correlation coefficients. Color coding indicates statistically significant correlations.
	APX	CAT	Catechin	Chlorogenic	Coumaric	Ferulic	g/L	GR	GST	MDHAR	PAL	Piceid	PPO	Protein	PRX_TMB	PRX_tR	SOD	TAC_Ex	TAC_Int	TPC_Ex	TPC_Int	tR_Ext	tR_Int
APX	1																									positive	p<0.01
CAT	,351**	1																								positive	p<0.05
Catechin	0.0576795	0.303849	1																							not significant
Chlorogenic	0.146908	0.131592	,778**	1																						negative	p<0.05
Coumaric	-0.107778	-0.195648	0.0784148	-0.245158	1																					negative	p<0.01
Ferulic	-,556*	-0.337469	0.4424	0.266083	0.385298	1
g/L	0.135892	0.304191	-0.285766	-0.269686	-0.324114	-,635**	1
GR	0.209993	,636**	-0.129893	0.12387	-0.0732966	-0.3611	,408**	1
GST	,363*	,799**	0.190326	0.0946191	-0.342808	-0.377657	0.311388	,418**	1
MDHAR	,750**	,527**	0.18744	0.225531	-0.0195019	-0.493842	,401*	,470**	,491**	1
PAL	-,730**	-0.316222	-0.0493444	-0.316154	0.300843	,626**	-,610**	-,678**	-0.340643	-,714**	1
Piceid	,573*	,596*	-0.264629	-0.278679	-0.429137	-0.477861	,741**	0.476352	,709**	,506*	-,505*	1
PPO	-0.0140949	-0.241949	0.23901	-0.180469	,733**	,754**	-,547**	-,369*	-0.302315	-0.144314	,801**	-,567*	1
Protein	-0.118086	-0.00978294	-0.456321	-,515*	0.0100279	-0.0158564	0.246452	-0.0412861	-,325*	-0.142955	-0.0202165	-0.0249273	-0.201425	1
PRX_TMB	,384**	,638**	-0.354209	-0.405985	-,517*	-,675**	,584**	,466**	,420**	,351**	-,467**	,796**	-,491**	,398**	1
PRX_tR	,468**	,588**	-0.12062	-0.191082	-0.377315	-0.463227	,527**	0.33335	,676**	0.253124	-,467**	,837**	-,589**	0.065466	,805**	1
SOD	,811**	,653**	0.296641	0.424459	-0.0588349	-0.317673	,462*	,771**	,615**	,784**	-,805**	0.487137	-,522**	-,465*	0.20801	,428*	1
TAC_Ex	-,357**	-0.227966	-0.261269	-0.205797	-0.319121	0.0871429	-,433**	-0.299872	-0.0886276	-,504**	,688**	-0.278292	0.126083	-0.022297	-0.235281	-0.154709	-,670**	1
TAC_Int	-0.0558049	-,567**	,525*	,517*	0.152514	,900**	-,642**	-,460**	-,382*	-0.242238	,479**	-,557*	,458**	-,274*	-,524**	-,585**	-0.319342	-0.0168295	1
TPC_Ex	-,421**	-,415**	-0.137125	-0.360949	0.139807	0.316365	-,569**	-,507**	-0.251512	-,598**	,896**	-0.472055	,415**	0.0352471	-,336**	-0.311485	-,800**	,889**	0.169976	1
TPC_Int	-0.109423	-,488**	0.466307	0.298527	0.368213	,976**	-,654**	-,418**	-,388*	-,293*	,621**	-,592*	,694**	-,336**	-,552**	-,575**	-,430*	0.0673013	,933**	,321**	1
tR_Ext	-,597**	-0.231277	-0.290935	-0.284814	-0.147233	0.208442	-,531**	-,576**	-0.19957	-,644**	,793**	-0.409814	0.360156	-0.157014	-0.334215	-0.233768	-,773**	,968**	0.141212	,936**	0.257272	1
tR_Int	-,406*	-0.0898181	-0.310904	-,552*	0.167323	-0.0604633	-,413*	-,554**	-0.107888	-,435*	,694**	-0.329749	,401*	-0.138935	-0.224702	-0.112945	-,686**	,814**	-0.14455	,905**	0.058473	,872**	1

## Sheet: Figure S1
Figure S1. Effects of salt and/or elicitor treatments on the specific activity of class III peroxidase (PRX), monodehydroascorbate reductase (MDHAR), and glutathione reductase (GR). PRX activity was determined using the artificial PRX-substrate tetramethylbenzidine (TMB).
The values represent the mean of three independent experiments. Absolute activity values marked with an asterisk are significantly different from control (P < 0.05) by Tukey’s HSD test
